# Supplementary material for: Bifurcation and Entropy Analysis of a Chaotic Spike Oscillator Circuit Based on the S-Switch
Source: Entropy (Basel). 2022 Nov 19;24(11):1693. doi: 10.3390/e24111693 (PMC9689857; doi:10.3390/e24111693)
Supplement: Supplementary file 1 [file entropy-24-01693-s001.zip]

Archive with 1 entries (1 files):
- entropy-2028420-supplementary.pdf
